# Supplementary material for: Deep learning identification of novel autophagic protein-protein interactions and experimental validation of Beclin 2-Ubiquilin 1 axis in triple-negative breast cancer
Source: Oncol Res. 2024 Dec 20;33(1):67–81. doi: 10.32604/or.2024.055921 (PMC11671618; doi:10.32604/or.2024.055921)
Supplement: Supplementary file 2 [file OncolRes-33-55921-s002.xlsx]

## Sheet: Sheet1
Table S1 Importance scores of features
Feature data	Feature importance score	The probability P-value of the feature
Gene Co-expression Evidence	2309.88	0
Minimal GO Annotation	2811.93	1.1e-215
Minimal KEGG Pathway	1013.88	0
Diversity of Functions	420.732	2.71e-92
