# Supplementary material for: Deep learning identification of novel autophagic protein-protein interactions and experimental validation of Beclin 2-Ubiquilin 1 axis in triple-negative breast cancer
Source: Oncol Res. 2024 Dec 20;33(1):67–81. doi: 10.32604/or.2024.055921 (PMC11671618; doi:10.32604/or.2024.055921)
Supplement: Supplementary file 3 [file OncolRes-33-55921-s003.xlsx]

## Sheet: Sheet1
Table S2 The 14 subnetworks calculated by MCODE.
Cluster	Score	Nodes	Edges	Node IDs
1	19.105	39	363	ATP6V0D1, ATP6V1E1, PRKACA, GABARAPL1, ATP6V0D2, MAPK8, ATG9A, ATP6V1B2, ATG13, ATP6V0E1, ATG2B, ATP6V1D, ATG101, ATP6V0B, GABARAPL2, ATP6V1G1, WIPI2, ULK2, ATP6V0A1, ATG3, GABARAP, ATP6V0A2, ATP6V1C2, ATG16L1, BECN2, ATP6V1B1, ATP6V1G2, ATG2A, ATP6V1A, ATP6V0C, ATG12, ATP6V0E2, WIPI1, ATP6V1C1, ATG9B, TCIRG1, ATP6V1E2, ATP6V1H, ATG7
2	11.688	33	187	ATG4C, GSK3B, ZFYVE1, RAB1A, TGFB1, ATG10, OPTN, BNIP3, PRKN, PGAM5, ROCK1, MAP1LC3A, FOXO1, RUBCN, UVRAG, SH3GLB1, ATG4B, AMBRA1, TBC1D17, RAB39B, VMP1, RB1CC1, MAP1LC3B, STX17, FOXO3, PIK3C3, MAP1LC3C, SMCR8, SQSTM1, MTOR, ATG4A, BAD, NBR1
3	9.61	42	197	HGS, MVB12A, KDR, BCL2, SNF8, PIK3CA, CHMP4B, SESN2, STAT3, PRKAA2, SESN3, C9orf72, ABL1, MAPK3, SIRT1, CHMP2A, CHMP6, SESN1, PIK3R4, HSP90AA1, HIF1A, ATG14, CALCOCO2, ERN1, VPS37B, ATG16L2, CHMP2B, BNIP3L, STK11, MAP1LC3B2, VPS25, WDR41, MTMR3, TBK1, STAM, VPS36, MAP3K7, IKBKG, TP53INP2, TSC1, PIK3CB, RAB7A
4	5	23	55	HMGB1, BCL2L11, HK2, VPS4A, VPS4B, TICAM1, ATM, PRKAA1, VPS28, VTA1, ULK1, VDAC1, CHMP5, SUPT20H, NPRL2, CHMP1B, CHMP3, PIK3R2, CHMP1A, PYCARD, CAMKK2, TSC2, STAM2
5	5	5	10	NAGLU, PSAP, GAA, CTSA, CTSK
6	4.75	9	19	PINK1, ATG5, AKT1, FUNDC1, BECN1, CASP3, RAB8A, USP30, RAB33B
7	4	4	6	SMURF1, TRIM32, NHLRC1, HUWE1
8	4	4	6	PLEKHM1, FYCO1, VPS11, VPS39
9	4	5	8	UBXN2A, UBQLN2, DDIT3, STUB1, NSFL1C
10	4	4	6	SPTLC2, CERS1, ACER2, SPTLC1
11	3.333	4	5	VPS37A, VPS37C, CHMP4A, CHMP7
12	3.25	9	13	PIP4K2C, MTM1, SNAP29, MTMR4, VAMP8, VTI1B, PIK3C2B, PIP4K2B, VTI1A
13	3	15	21	MLST8, RPTOR, CALM1, DAPK3, NPRL3, HMOX1, LEP, PSEN1, EP300, TP53, TLR9, IFNG, WDR24, NOD1, RIPK2
14	3	5	6	VPS26A, ARSB, NPC1, VPS35, CLTC
