# Supplementary material for: Deep learning identification of novel autophagic protein-protein interactions and experimental validation of Beclin 2-Ubiquilin 1 axis in triple-negative breast cancer
Source: Oncol Res. 2024 Dec 20;33(1):67–81. doi: 10.32604/or.2024.055921 (PMC11671618; doi:10.32604/or.2024.055921)
Supplement: Supplementary file 4 [file OncolRes-33-55921-s004.xlsx]

## Sheet: Sheet1
Table S3 IP group-specific 130 proteins.
Gene	Description	Mw(kDa)	Length	Score	Sequence coverage [%]	Peptides	Unique peptides	MS/MS count	iBAQ	iBAQ [%]
PNLIP	Pancreatic triacylglycerol lipase OS=Homo sapiens OX=9606 GN=PNLIP PE=1 SV=1	51.157	465	21.16	20%	6	6	7	2065600	0.0070%
UQCC3	Ubiquinol-cytochrome-c reductase complex assembly factor 3 OS=Homo sapiens OX=9606 GN=UQCC3 PE=1 SV=2	10.081	93	12.92	23.7%	1	1	1	1549900	0.0053%
EPPK1	Epiplakin OS=Homo sapiens OX=9606 GN=EPPK1 PE=1 SV=3	555.658	5088	10.921	4.6%	5	1	0	0	0
CFL2	Cofilin-2 OS=Homo sapiens OX=9606 GN=CFL2 PE=1 SV=1	18.737	166	7.8499	37.3%	4	2	2	1089100	0.0037%
CTRB2	Chymotrypsinogen B2 OS=Homo sapiens OX=9606 GN=CTRB2 PE=2 SV=2	27.923	263	7.5124	16.7%	3	3	3	3087600	0.0105%
TPI1	Triosephosphate isomerase OS=Homo sapiens OX=9606 GN=TPI1 PE=1 SV=4	26.669	249	6.2832	28.5%	4	4	4	1804800	0.0061%
RANBP1	Ran-specific GTPase-activating protein OS=Homo sapiens OX=9606 GN=RANBP1 PE=1 SV=1	23.31	201	6.2786	27.9%	3	3	3	6955900	0.0236%
RBM15	RNA-binding protein 15 OS=Homo sapiens OX=9606 GN=RBM15 PE=1 SV=2	107.189	977	5.6603	3.1%	2	2	2	72858	0.0002%
POLR2H	DNA-directed RNA polymerases I, II, and III subunit RPABC3 OS=Homo sapiens OX=9606 GN=POLR2H PE=1 SV=4	17.143	150	5.6194	8.7%	1	1	1	2008600	0.0068%
RER1	Protein RER1 OS=Homo sapiens OX=9606 GN=RER1 PE=1 SV=1	22.958	196	5.1479	13.8%	3	3	4	2919700	0.0099%
CPA1	Carboxypeptidase A1 OS=Homo sapiens OX=9606 GN=CPA1 PE=1 SV=2	47.14	419	4.9918	9.8%	4	3	4	1781700	0.0060%
SNRPF	Small nuclear ribonucleoprotein F OS=Homo sapiens OX=9606 GN=SNRPF PE=1 SV=1	9.725	86	4.9851	15.1%	1	1	2	7930600	0.0269%
LRSAM1	E3 ubiquitin-protein ligase LRSAM1 OS=Homo sapiens OX=9606 GN=LRSAM1 PE=1 SV=1	83.594	723	4.873	2.1%	1	1	1	77041	0.0003%
MED19	Mediator of RNA polymerase II transcription subunit 19 OS=Homo sapiens OX=9606 GN=MED19 PE=1 SV=2	26.273	244	4.8574	20.5%	2	2	2	2479900	0.0084%
PDXK	Pyridoxal kinase OS=Homo sapiens OX=9606 GN=PDXK PE=1 SV=1	35.102	312	4.7477	5.4%	1	1	1	536140	0.0018%
GRPEL1	GrpE protein homolog 1, mitochondrial OS=Homo sapiens OX=9606 GN=GRPEL1 PE=1 SV=2	24.279	217	4.6819	12.4%	2	2	2	1044000	0.0035%
UBQLN1	Ubiquilin-1 OS=Homo sapiens OX=9606 GN=UBQLN1 PE=1 SV=2	62.519	589	4.6672	6.1%	2	2	2	805160	0.0027%
GLIPR2	Golgi-associated plant pathogenesis-related protein 1 OS=Homo sapiens OX=9606 GN=GLIPR2 PE=1 SV=3	17.218	154	4.5624	19.5%	2	2	2	1887100	0.0064%
PTBP3	Polypyrimidine tract-binding protein 3 OS=Homo sapiens OX=9606 GN=PTBP3 PE=1 SV=2	59.69	552	4.4411	8.3%	4	2	2	1281700	0.0043%
CEL	Bile salt-activated lipase OS=Homo sapiens OX=9606 GN=CEL PE=1 SV=3	79.322	753	4.3945	5.6%	3	3	3	676130	0.0023%
MMTAG2	Multiple myeloma tumor-associated protein 2 OS=Homo sapiens OX=9606 GN=MMTAG2 PE=1 SV=1	29.412	263	4.383	12.2%	3	3	3	792890	0.0027%
IMP4	U3 small nucleolar ribonucleoprotein protein IMP4 OS=Homo sapiens OX=9606 GN=IMP4 PE=1 SV=1	33.757	291	4.2463	10%	2	2	2	647320	0.0022%
COPS8	COP9 signalosome complex subunit 8 OS=Homo sapiens OX=9606 GN=COPS8 PE=1 SV=1	23.226	209	4.154	6.7%	1	1	2	633360	0.0021%
GYG1	Glycogenin-1 OS=Homo sapiens OX=9606 GN=GYG1 PE=1 SV=4	39.384	350	4.1303	4%	1	1	1	597670	0.0020%
CPSF2	Cleavage and polyadenylation specificity factor subunit 2 OS=Homo sapiens OX=9606 GN=CPSF2 PE=1 SV=2	88.487	782	4.0653	3.5%	2	2	2	179900	0.0006%
VPS18	Vacuolar protein sorting-associated protein 18 homolog OS=Homo sapiens OX=9606 GN=VPS18 PE=1 SV=2	110.186	973	3.741	3.4%	3	3	3	178800	0.0006%
NOP10	H/ACA ribonucleoprotein complex subunit 3 OS=Homo sapiens OX=9606 GN=NOP10 PE=1 SV=1	7.706	64	3.6611	20.3%	1	1	1	5464300	0.0185%
AAR2	Protein AAR2 homolog OS=Homo sapiens OX=9606 GN=AAR2 PE=1 SV=2	43.472	384	3.5782	8.1%	2	2	2	802720	0.0027%
GPRC5A	Retinoic acid-induced protein 3 OS=Homo sapiens OX=9606 GN=GPRC5A PE=1 SV=2	40.251	357	3.5398	3.6%	1	1	1	830130	0.0028%
SSR1	Translocon-associated protein subunit alpha OS=Homo sapiens OX=9606 GN=SSR1 PE=1 SV=3	32.235	286	3.417	5.2%	1	1	0	586110	0.0020%
RP9	Retinitis pigmentosa 9 protein OS=Homo sapiens OX=9606 GN=RP9 PE=1 SV=2	26.107	221	3.3345	8.1%	2	2	2	598440	0.0020%
HNRNPDL	Heterogeneous nuclear ribonucleoprotein D-like OS=Homo sapiens OX=9606 GN=HNRNPDL PE=1 SV=3	46.438	420	3.2527	8.6%	3	2	2	933610	0.0032%
RBM10	RNA-binding protein 10 OS=Homo sapiens OX=9606 GN=RBM10 PE=1 SV=3	103.533	930	3.2475	4.4%	3	3	3	192840	0.0007%
MRPL2	39S ribosomal protein L2, mitochondrial OS=Homo sapiens OX=9606 GN=MRPL2 PE=1 SV=2	33.301	305	3.2245	8.2%	1	1	1	1286800	0.0044%
LARP4	La-related protein 4 OS=Homo sapiens OX=9606 GN=LARP4 PE=1 SV=3	80.596	724	3.122	1.8%	1	1	1	443370	0.0015%
SP110	Sp110 nuclear body protein OS=Homo sapiens OX=9606 GN=SP110 PE=1 SV=5	78.396	689	3.0903	2.5%	1	1	1	236230	0.0008%
PALS1	Protein PALS1 OS=Homo sapiens OX=9606 GN=PALS1 PE=1 SV=3	77.294	675	3.0514	1.8%	1	1	1	48514	0.0002%
DAD1	Dolichyl-diphosphooligosaccharide--protein glycosyltransferase subunit DAD1 OS=Homo sapiens OX=9606 GN=DAD1 PE=1 SV=3	12.497	113	3.0173	19.5%	2	2	2	2263100	0.0077%
SPAG9	C-Jun-amino-terminal kinase-interacting protein 4 OS=Homo sapiens OX=9606 GN=SPAG9 PE=1 SV=4	146.205	1321	2.9815	1.2%	1	1	1	51280	0.0002%
NUDCD2	NudC domain-containing protein 2 OS=Homo sapiens OX=9606 GN=NUDCD2 PE=1 SV=1	17.676	157	2.9419	10.8%	1	1	1	551680	0.0019%
SCRIB	Protein scribble homolog OS=Homo sapiens OX=9606 GN=SCRIB PE=1 SV=5	174.915	1630	2.8665	0.9%	1	1	1	37094	0.0001%
METAP1	Methionine aminopeptidase 1 OS=Homo sapiens OX=9606 GN=METAP1 PE=1 SV=2	43.215	386	2.8415	2.8%	1	1	1	164690	0.0006%
UBE2I	SUMO-conjugating enzyme UBC9 OS=Homo sapiens OX=9606 GN=UBE2I PE=1 SV=1	18.007	158	2.8116	12%	2	2	2	1841600	0.0062%
PPP6R1	Serine/threonine-protein phosphatase 6 regulatory subunit 1 OS=Homo sapiens OX=9606 GN=PPP6R1 PE=1 SV=5	96.724	881	2.6911	2.4%	1	1	1	141440	0.0005%
NUP35	Nucleoporin NUP35 OS=Homo sapiens OX=9606 GN=NUP35 PE=1 SV=1	34.774	326	2.6574	13.5%	3	3	3	496340	0.0017%
SF3B6	Splicing factor 3B subunit 6 OS=Homo sapiens OX=9606 GN=SF3B6 PE=1 SV=1	14.585	125	2.6038	9.6%	1	1	1	1644200	0.0056%
BAZ1A	Bromodomain adjacent to zinc finger domain protein 1A OS=Homo sapiens OX=9606 GN=BAZ1A PE=1 SV=2	178.702	1556	2.5481	0.7%	1	1	1	41827	0.0001%
HMGA2	High mobility group protein HMGI-C OS=Homo sapiens OX=9606 GN=HMGA2 PE=1 SV=1	11.832	109	2.5432	20.2%	1	1	1	836570	0.0028%
RAB31	Ras-related protein Rab-31 OS=Homo sapiens OX=9606 GN=RAB31 PE=1 SV=1	21.569	194	2.505	12.9%	2	1	1	851350	0.0029%
DBNL	Drebrin-like protein OS=Homo sapiens OX=9606 GN=DBNL PE=1 SV=1	48.207	430	2.4955	4.7%	1	1	1	295020	0.0010%
RABGAP1L	Rab GTPase-activating protein 1-like OS=Homo sapiens OX=9606 GN=RABGAP1L PE=1 SV=1	92.513	815	2.495	1.6%	1	1	1	79428	0.0003%
MRPL20	39S ribosomal protein L20, mitochondrial OS=Homo sapiens OX=9606 GN=MRPL20 PE=1 SV=1	17.443	149	2.473	27.5%	3	3	3	2885700	0.0098%
UBE2K	Ubiquitin-conjugating enzyme E2 K OS=Homo sapiens OX=9606 GN=UBE2K PE=1 SV=3	22.407	200	2.4682	6%	1	1	1	353000	0.0012%
DHX8	ATP-dependent RNA helicase DHX8 OS=Homo sapiens OX=9606 GN=DHX8 PE=1 SV=1	139.315	1220	2.4117	2.5%	3	2	2	63874	0.0002%
TRAPPC2L	Trafficking protein particle complex subunit 2-like protein OS=Homo sapiens OX=9606 GN=TRAPPC2L PE=1 SV=1	16.146	140	2.3975	10%	1	1	1	621670	0.0021%
TUBGCP3	Gamma-tubulin complex component 3 OS=Homo sapiens OX=9606 GN=TUBGCP3 PE=1 SV=2	103.571	907	2.3721	1.2%	1	1	1	48949	0.0002%
ACAT2	Acetyl-CoA acetyltransferase, cytosolic OS=Homo sapiens OX=9606 GN=ACAT2 PE=1 SV=2	41.351	397	2.3705	5.3%	2	2	2	274460	0.0009%
RAB24	Ras-related protein Rab-24 OS=Homo sapiens OX=9606 GN=RAB24 PE=1 SV=1	23.124	203	2.3492	6.9%	1	1	1	221670	0.0008%
RPL26	60S ribosomal protein L26 OS=Homo sapiens OX=9606 GN=RPL26 PE=1 SV=1	17.258	145	2.323	40.7%	9	1	0	0	0
ACAA1	3-ketoacyl-CoA thiolase, peroxisomal OS=Homo sapiens OX=9606 GN=ACAA1 PE=1 SV=2	44.292	424	2.3193	3.1%	1	1	1	119970	0.0004%
ANKRD11	Ankyrin repeat domain-containing protein 11 OS=Homo sapiens OX=9606 GN=ANKRD11 PE=1 SV=3	297.913	2663	2.2848	0.5%	1	1	1	29940	0.0001%
MBD1	Methyl-CpG-binding domain protein 1 OS=Homo sapiens OX=9606 GN=MBD1 PE=1 SV=2	66.607	605	2.2662	2%	1	1	1	106390	0.0004%
FGF2	Fibroblast growth factor 2 OS=Homo sapiens OX=9606 GN=FGF2 PE=1 SV=3	30.77	288	2.2257	6.2%	2	2	2	286320	0.0010%
BOD1L1	Biorientation of chromosomes in cell division protein 1-like 1 OS=Homo sapiens OX=9606 GN=BOD1L1 PE=1 SV=2	330.466	3051	2.2162	0.3%	1	1	1	79313	0.0003%
POP5	Ribonuclease P/MRP protein subunit POP5 OS=Homo sapiens OX=9606 GN=POP5 PE=1 SV=1	18.82	163	2.2089	7.4%	1	1	1	248330	0.0008%
FAM98A	Protein FAM98A OS=Homo sapiens OX=9606 GN=FAM98A PE=1 SV=2	55.273	518	2.2024	2.9%	1	1	1	207270	0.0007%
MYL1	Myosin light chain 1/3, skeletal muscle isoform OS=Homo sapiens OX=9606 GN=MYL1 PE=1 SV=3	21.145	194	2.1985	6.2%	1	1	1	2112200	0.0072%
PIP	Prolactin-inducible protein OS=Homo sapiens OX=9606 GN=PIP PE=1 SV=1	16.572	146	2.1894	8.2%	1	1	1	327230	0.0011%
ERP27	Endoplasmic reticulum resident protein 27 OS=Homo sapiens OX=9606 GN=ERP27 PE=1 SV=1	30.48	273	2.1492	7.7%	1	1	1	430040	0.0015%
RPS19BP1	Active regulator of SIRT1 OS=Homo sapiens OX=9606 GN=RPS19BP1 PE=1 SV=1	15.434	136	2.1461	9.6%	1	1	1	0	0
UFSP2	Ufm1-specific protease 2 OS=Homo sapiens OX=9606 GN=UFSP2 PE=1 SV=3	53.261	469	2.1178	3.2%	1	1	1	124160	0.0004%
SEC24B	Protein transport protein Sec24B OS=Homo sapiens OX=9606 GN=SEC24B PE=1 SV=2	137.418	1268	2.0934	2.8%	2	2	2	132900	0.0005%
TAF15	TATA-binding protein-associated factor 2N OS=Homo sapiens OX=9606 GN=TAF15 PE=1 SV=1	61.83	592	2.0909	5.2%	3	1	1	476390	0.0016%
H1-2	Histone H1.2 OS=Homo sapiens OX=9606 GN=H1-2 PE=1 SV=2	21.365	213	2.0727	25.4%	7	1	2	1571000	0.0053%
MAP3K20	Mitogen-activated protein kinase kinase kinase 20 OS=Homo sapiens OX=9606 GN=MAP3K20 PE=1 SV=3	91.155	800	2.0722	1.8%	1	1	1	0	0
PDLIM5	PDZ and LIM domain protein 5 OS=Homo sapiens OX=9606 GN=PDLIM5 PE=1 SV=5	63.945	596	2.072	2%	1	1	1	135240	0.0005%
HBB	Hemoglobin subunit beta OS=Homo sapiens OX=9606 GN=HBB PE=1 SV=2	15.998	147	2.062	19.7%	2	2	2	828370	0.0028%
PHC2	Polyhomeotic-like protein 2 OS=Homo sapiens OX=9606 GN=PHC2 PE=1 SV=1	90.713	858	2.0321	1.3%	1	1	1	116750	0.0004%
MRPS23	28S ribosomal protein S23, mitochondrial OS=Homo sapiens OX=9606 GN=MRPS23 PE=1 SV=2	21.771	190	1.9966	10.5%	2	2	1	329130	0.0011%
DYNLRB1	Dynein light chain roadblock-type 1 OS=Homo sapiens OX=9606 GN=DYNLRB1 PE=1 SV=3	10.922	96	1.9912	16.7%	1	1	1	1022500	0.0035%
DVL3	Segment polarity protein dishevelled homolog DVL-3 OS=Homo sapiens OX=9606 GN=DVL3 PE=1 SV=2	78.055	716	1.989	2.1%	1	1	1	135950	0.0005%
MBNL1	Muscleblind-like protein 1 OS=Homo sapiens OX=9606 GN=MBNL1 PE=1 SV=2	41.817	388	1.9666	8.2%	2	2	2	2408800	0.0082%
ANAPC1	Anaphase-promoting complex subunit 1 OS=Homo sapiens OX=9606 GN=ANAPC1 PE=1 SV=1	216.5	1944	1.9355	0.7%	1	1	1	24666	0.0001%
TXN	Thioredoxin OS=Homo sapiens OX=9606 GN=TXN PE=1 SV=3	11.738	105	1.9029	10.5%	1	1	1	818630	0.0028%
IRF3	Interferon regulatory factor 3 OS=Homo sapiens OX=9606 GN=IRF3 PE=1 SV=1	47.219	427	1.7574	4.4%	1	1	1	191210	0.0006%
TOR1B	Torsin-1B OS=Homo sapiens OX=9606 GN=TOR1B PE=1 SV=2	37.979	336	1.7359	8.3%	2	2	1	369950	0.0013%
CHD1	Chromodomain-helicase-DNA-binding protein 1 OS=Homo sapiens OX=9606 GN=CHD1 PE=1 SV=2	196.688	1710	1.7142	0.9%	2	1	2	320530	0.0011%
SMAD4	Mothers against decapentaplegic homolog 4 OS=Homo sapiens OX=9606 GN=SMAD4 PE=1 SV=1	60.439	552	1.6978	3.8%	1	1	1	123690	0.0004%
EMC4	ER membrane protein complex subunit 4 OS=Homo sapiens OX=9606 GN=EMC4 PE=1 SV=2	20.087	183	1.6953	15.3%	2	2	2	685510	0.0023%
MED16	Mediator of RNA polymerase II transcription subunit 16 OS=Homo sapiens OX=9606 GN=MED16 PE=1 SV=2	96.793	877	1.6892	2.2%	1	1	1	66519	0.0002%
FKBP2	Peptidyl-prolyl cis-trans isomerase FKBP2 OS=Homo sapiens OX=9606 GN=FKBP2 PE=1 SV=2	15.649	142	1.654	8.5%	1	1	1	1067000	0.0036%
KNOP1	Lysine-rich nucleolar protein 1 OS=Homo sapiens OX=9606 GN=KNOP1 PE=1 SV=1	51.589	458	1.6458	5.5%	2	2	2	239100	0.0008%
NUP88	Nuclear pore complex protein Nup88 OS=Homo sapiens OX=9606 GN=NUP88 PE=1 SV=2	83.542	741	1.6453	2.7%	1	1	1	189500	0.0006%
USP36	Ubiquitin carboxyl-terminal hydrolase 36 OS=Homo sapiens OX=9606 GN=USP36 PE=1 SV=4	122.908	1123	1.6083	1.2%	1	1	1	44608	0.0002%
RPS6KA3	Ribosomal protein S6 kinase alpha-3 OS=Homo sapiens OX=9606 GN=RPS6KA3 PE=1 SV=1	83.736	740	1.5988	8.9%	6	2	2	129130	0.0004%
EMC7	ER membrane protein complex subunit 7 OS=Homo sapiens OX=9606 GN=EMC7 PE=1 SV=1	26.471	242	1.5956	5.4%	1	1	2	1163100	0.0039%
SRRM1	Serine/arginine repetitive matrix protein 1 OS=Homo sapiens OX=9606 GN=SRRM1 PE=1 SV=2	102.335	904	1.5473	1.8%	1	1	1	114590	0.0004%
SKP1	S-phase kinase-associated protein 1 OS=Homo sapiens OX=9606 GN=SKP1 PE=1 SV=2	18.658	163	1.5431	7.4%	1	1	1	149440	0.0005%
BRD9	Bromodomain-containing protein 9 OS=Homo sapiens OX=9606 GN=BRD9 PE=1 SV=2	67	597	1.5383	5.2%	2	2	2	441050	0.0015%
SLC25A20	Mitochondrial carnitine/acylcarnitine carrier protein OS=Homo sapiens OX=9606 GN=SLC25A20 PE=1 SV=1	32.944	301	1.5382	2.7%	1	1	1	128460	0.0004%
HSPE1	10 kDa heat shock protein, mitochondrial OS=Homo sapiens OX=9606 GN=HSPE1 PE=1 SV=2	10.932	102	1.5015	13.7%	1	1	1	195260	0.0007%
MSH3	DNA mismatch repair protein Msh3 OS=Homo sapiens OX=9606 GN=MSH3 PE=1 SV=4	127.412	1137	1.5015	1.2%	1	1	1	70377	0.0002%
RFTN1	Raftlin OS=Homo sapiens OX=9606 GN=RFTN1 PE=1 SV=4	63.146	578	1.4963	6.7%	2	2	2	401240	0.0014%
RBBP6	E3 ubiquitin-protein ligase RBBP6 OS=Homo sapiens OX=9606 GN=RBBP6 PE=1 SV=1	201.564	1792	1.4897	0.8%	1	1	1	84878	0.0003%
IKBIP	Inhibitor of nuclear factor kappa-B kinase-interacting protein OS=Homo sapiens OX=9606 GN=IKBIP PE=1 SV=1	39.309	350	1.4858	6%	1	1	1	101900	0.0003%
LNPEP	Leucyl-cystinyl aminopeptidase OS=Homo sapiens OX=9606 GN=LNPEP PE=1 SV=3	117.349	1025	1.4858	1.5%	1	1	1	31789	0.0001%
EIF2D	Eukaryotic translation initiation factor 2D OS=Homo sapiens OX=9606 GN=EIF2D PE=1 SV=3	64.706	584	1.4778	3.6%	1	1	1	61473	0.0002%
TST	Thiosulfate sulfurtransferase OS=Homo sapiens OX=9606 GN=TST PE=1 SV=4	33.429	297	1.4766	4%	1	1	1	0	0
MAP4K5	Mitogen-activated protein kinase kinase kinase kinase 5 OS=Homo sapiens OX=9606 GN=MAP4K5 PE=1 SV=2	95.024	846	1.4556	1.5%	1	1	1	35020	0.0001%
TPM4	Tropomyosin alpha-4 chain OS=Homo sapiens OX=9606 GN=TPM4 PE=1 SV=3	28.522	248	1.4506	16.5%	6	1	1	349460	0.0012%
CS	Citrate synthase, mitochondrial OS=Homo sapiens OX=9606 GN=CS PE=1 SV=2	51.712	466	1.4499	3.4%	1	1	1	216650	0.0007%
FAM118A	Protein FAM118A OS=Homo sapiens OX=9606 GN=FAM118A PE=1 SV=2	40.269	357	1.4466	3.9%	1	1	1	62928	0.0002%
KALRN	Kalirin OS=Homo sapiens OX=9606 GN=KALRN PE=1 SV=3	340.261	2986	1.4254	0.7%	2	1	1	0	0
FABP7	Fatty acid-binding protein, brain OS=Homo sapiens OX=9606 GN=FABP7 PE=1 SV=3	14.889	132	1.4194	6.8%	1	1	1	616980	0.0021%
ACBD3	Golgi resident protein GCP60 OS=Homo sapiens OX=9606 GN=ACBD3 PE=1 SV=4	60.593	528	1.4006	2.5%	1	1	1	85359	0.0003%
SLC25A17	Peroxisomal membrane protein PMP34 OS=Homo sapiens OX=9606 GN=SLC25A17 PE=1 SV=1	34.567	307	1.3905	2.9%	1	1	1	173490	0.0006%
LRATD2	Protein LRATD2 OS=Homo sapiens OX=9606 GN=LRATD2 PE=1 SV=1	34.474	310	1.3763	4.8%	1	1	1	94076	0.0003%
PEX3	Peroxisomal biogenesis factor 3 OS=Homo sapiens OX=9606 GN=PEX3 PE=1 SV=1	42.14	373	1.3723	5.1%	2	2	1	452990	0.0015%
ITGAV	Integrin alpha-V OS=Homo sapiens OX=9606 GN=ITGAV PE=1 SV=2	116.038	1048	1.3703	1.2%	1	1	1	20304	0.0001%
TMEM97	Sigma intracellular receptor 2 OS=Homo sapiens OX=9606 GN=TMEM97 PE=1 SV=1	20.848	176	1.351	4.5%	1	1	1	1195600	0.0041%
METAP2	Methionine aminopeptidase 2 OS=Homo sapiens OX=9606 GN=METAP2 PE=1 SV=1	52.892	478	1.337	2.1%	1	1	1	107800	0.0004%
MEX3D	RNA-binding protein MEX3D OS=Homo sapiens OX=9606 GN=MEX3D PE=1 SV=3	64.883	651	1.3053	1.1%	1	1	2	6797800	0.0230%
EDIL3	EGF-like repeat and discoidin I-like domain-containing protein 3 OS=Homo sapiens OX=9606 GN=EDIL3 PE=1 SV=1	53.765	480	1.2984	2.1%	1	1	1	228710	0.0008%
EEA1	Early endosome antigen 1 OS=Homo sapiens OX=9606 GN=EEA1 PE=1 SV=2	162.466	1411	1.2927	1.7%	2	2	2	95800	0.0003%
HGS	Hepatocyte growth factor-regulated tyrosine kinase substrate OS=Homo sapiens OX=9606 GN=HGS PE=1 SV=1	86.192	777	1.2902	0.9%	1	1	1	148740	0.0005%
THOC1	THO complex subunit 1 OS=Homo sapiens OX=9606 GN=THOC1 PE=1 SV=1	75.666	657	1.2833	2.3%	1	1	1	124680	0.0004%
PTPRE	Receptor-type tyrosine-protein phosphatase epsilon OS=Homo sapiens OX=9606 GN=PTPRE PE=1 SV=1	80.642	700	1.2619	1.6%	1	1	1	288490	0.0010%
NDUFA5	NADH dehydrogenase [ubiquinone] 1 alpha subcomplex subunit 5 OS=Homo sapiens OX=9606 GN=NDUFA5 PE=1 SV=3	13.459	116	1.2575	8.6%	1	1	1	612390	0.0021%
TSPO	Translocator protein OS=Homo sapiens OX=9606 GN=TSPO PE=1 SV=3	18.828	169	1.2533	4.7%	1	1	1	0	0
GPD2	Glycerol-3-phosphate dehydrogenase, mitochondrial OS=Homo sapiens OX=9606 GN=GPD2 PE=1 SV=3	80.853	727	1.2391	1.7%	1	1	1	73824	0.0003%
